# Supplementary material for: Purification and structural characterization of the Na+-translocating ferredoxin: NAD+ reductase (Rnf) complex of Clostridium tetanomorphum
Source: Nat Commun. 2022 Oct 23;13:6315. doi: 10.1038/s41467-022-34007-z (PMC9588780; doi:10.1038/s41467-022-34007-z)
Supplement: Supplementary file 3 — Source Data [file 41467_2022_34007_MOESM3_ESM.zip]

Archive with 4 entries (4 files):
- sourcefile1/aktivitatspage2.jpg
- sourcefile1/rnf_reactivered.tif
- sourcefile1/Thumbs.db
- sourcefile1/rnf_gefi2 copy_fig1d.jpg
